# Supplementary material for: Coracle—a machine learning framework to identify bacteria associated with continuous variables
Source: Bioinformatics. 2023 Dec 20;40(1):btad749. doi: 10.1093/bioinformatics/btad749 (PMC10766586; doi:10.1093/bioinformatics/btad749)
Supplement: btad749_Supplementary_Data [file btad749_supplementary_data.zip]

Archive with 8 entries (8 files):
- DataS4_BactialFamilyoutpufile.csv
- DataS6_BacterialFamilyASVoutputile.csv
- DataS1_ASV_community_data_matrix_taxonomy.csv
- DataS8_CoracleRobustness.csv
- DataS2_ED50inputfile.csv
- DataS3_BacterialFamilyinpuftile.csv
- DataS7_CoracleSampleSizePerformance.csv
- DataS5_BacterialFamilyASVinpuftile.csv
