# Supplementary material for: Coracle—a machine learning framework to identify bacteria associated with continuous variables
Source: Bioinformatics. 2023 Dec 20;40(1):btad749. doi: 10.1093/bioinformatics/btad749 (PMC10766586; doi:10.1093/bioinformatics/btad749)
Supplement: btad749_Supplementary_Data [file btad749_supplementary_data.zip › DataS4_BactialFamilyoutpufile.csv]

# File S4. Bacterial family Coracle output.
	score	l1_rfr	l1_lasso_rfr	l1_alasso_rfr	l1_cfs_rfr	clr_rfr	clr_lasso_rfr	clr_alasso_rfr	clr_cfs_rfr	l1_lasso_coef	l1_alasso_coef	clr_lasso_coef	clr_alasso_coef
R2		0.55	0.55	0.55	0.49	0.58	0.53	0.52	0.52	0	0	0.65	0.47
MSE		1.2	1.2	1.2	1.3	1.1	1.2	1.3	1.3	3	3.2	0.93	1.4
Intercept										30	27	36	37
Microbacteriaceae	0.097	0.057	0	0.12	0	0.097	0.45	0.43	0.29	0	2e-05	-0.34	-0.64
Alteromonadaceae	0.072	0.038	0.59	0.094	0.4	0.024	0	0	0.11	11	16	0	0
Parvularculaceae	0.03	0.0072	0	0	0	0.034	0.21	0.22	0.14	0	0	0.011	0.12
Marinobacteraceae	0.03	0.041	0	0.08	0	0.035	0.17	0.19	0	0	3.4e-05	0.18	-0.085
Moraxellaceae	0.017	0.065	0	0	0.31	0.022	0	0	0.14	0	0	0	0
Simkaniaceae	0.016	0.0082	0.039	0.024	0	0.0041	0.07	0.096	0	11	13	0.044	0.15
Burkholderiaceae	0.011	0.14	0	0.14	0	0.034	0	0	0	0	7.3e-05	0	0
Vibrionaceae	0.0078	0.027	0.072	0.066	0	0.018	0	0	0	5.4	7.1	0	0
Hyphomonadaceae	0.0078	0.022	0.12	0.026	0	0.015	0	0	0	-30	-1.10E+02	0	0
Rhodothermaceae	0.0068	0.0014	0	0	0	0.0051	0.094	0.063	0	0	0	0.041	0.19
Micrococcaceae	0.0068	0.045	0	0.11	0	0.04	0	0	0	0	-1.00E-05	0	0
Rhodobacteraceae	0.0047	0.0081	0.043	0.019	0	0.00029	0	0	0.022	16	32	0	0
Flavobacteriaceae	0.004	0.015	0.045	0.025	0	0.0085	0	0	0	-3.7	-10	0	0
Clostridiaceae_1	0.0036	0.00093	0.027	0.0051	0	0.0087	0	0	0.03	2.2	18	0	0
Pirellulaceae	0.0031	0.035	0	0.011	0	0.042	0	0	0	0	-1.10E-05	0	0
Endozoicomonadaceae	0.003	0.012	0.031	0.025	0	0.0023	0	0	0	5	8.1	0	0
Chitinophagaceae	0.0029	0.022	0	0	0.084	0.015	0	0	0	0	0	0	0
Marinomonadaceae	0.0027	0.034	0	0	0	0.015	0	0	0.06	0	0	0	0
Micavibrionaceae	0.0026	0.013	0	0.049	0	0.013	0	0	0	0	2.7e-05	0	0
Shewanellaceae	0.0022	0.038	0	0	0	0.084	0	0	0	0	0	0	0
Clade_I	0.002	0.001	0	0	0.086	0.00087	0	0	0	0	0	0	0
Streptococcaceae	0.002	0.014	0	0	0	0.00046	0	0	0.066	0	0	0	0
Propionibacteriaceae	0.0017	0.0016	0	0.048	0	0.00074	0	0	0	0	1e-05	0	0
Parachlamydiaceae	0.0017	3.2e-05	0	0	0.034	0.00017	0	0	0.021	0	0	0	0
Pseudoalteromonadaceae	0.0017	0.012	0	0.037	0	0.0013	0	0	0	0	3.2e-05	0	0
Nitrincolaceae	0.0016	0.014	0	0.031	0	0.0028	0	0	0	0	1.1e-05	0	0
Beijerinckiaceae	0.0016	0.0066	0	0.03	0	0.0083	0	0	0	0	1e-05	0	0
Bacillaceae	0.0015	0.07	0	0	0	0.016	0	0	0	0	0	0	0
Calditrichaceae	0.0014	1.4e-05	0	0	0.035	0.00091	0	0	0.011	0	0	0	0
Nocardiaceae	0.0013	3.3e-06	0	0	0	0.07	0	0	0	0	0	0	0
Caulobacteraceae	0.0013	0.0071	0	0	0.044	0.0027	0	0	0	0	0	0	0
Staphylococcaceae	0.0013	0.016	0	0.0039	0	0.016	0	0	0	0	1.1e-05	0	0
Family_XII	0.0013	0.0041	0.014	0.0075	0	0.0033	0	0	0	12	18	0	0
Parvibaculaceae	0.0012	5.4e-05	0	0	0	0.0002	0	0	0.051	0	0	0	0
Enterobacteriaceae	0.0012	0.00057	0	0	0	0.067	0	0	0	0	0	0	0
Ilumatobacteraceae	0.0012	0.00091	0.025	0.0015	0	0.001	0	0	0	-2.9	-3.9	0	0
Ruminococcaceae	0.0012	0.023	0	0	0	0.042	0	0	0	0	0	0	0
Halomonadaceae	0.001	0.0087	0	0	0	0.0016	0	0	0.03	0	0	0	0
Saccharospirillaceae	0.00063	0.001	0	0.017	0	0.00065	0	0	0	0	1.7e-05	0	0
Idiomarinaceae	0.00062	0.024	0	0	0	0.011	0	0	0	0	0	0	0
Dietziaceae	0.00062	0.02	0	0	0	0.015	0	0	0	0	0	0	0
Colwelliaceae	0.00059	0.017	0	0	0	0.016	0	0	0	0	0	0	0
Rhizobiaceae	0.00052	0.003	0	0.0077	0	0.0043	0	0	0	0	-0.00031	0	0
Xanthomonadaceae	0.00044	0.015	0	0	0	0.0097	0	0	0	0	0	0	0
Saprospiraceae	0.00044	0.021	0	0	0	0.0046	0	0	0	0	0	0	0
Stappiaceae	0.00034	0.0023	0	0.0075	0	0.00015	0	0	0	0	-7.10E-05	0	0
Bacteriovoracaceae	0.00032	0.00047	0	0.0072	0	0.0016	0	0	0	0	1.7e-05	0	0
Chlamydiaceae	0.00031	0.0004	0	0	0	0.00055	0	0	0.012	0	0	0	0
Sporichthyaceae	0.00031	0.00066	0	0	0	0.016	0	0	0	0	0	0	0
Corynebacteriaceae	0.00029	0.0011	0	0	0	0.015	0	0	0	0	0	0	0
Actinomycetaceae	0.00028	0.00069	0	0	0	0.015	0	0	0	0	0	0	0
Methylophilaceae	0.00028	0.0091	0	0	0	0.0069	0	0	0	0	0	0	0
Oceanibaculaceae	0.00023	0.0015	0	0	0	9.5e-05	0	0	0.0079	0	0	0	0
Methyloligellaceae	0.00023	0.0059	0	0	0	0.0069	0	0	0	0	0	0	0
Halieaceae	0.00022	0.0027	0	0.0029	0	0.00068	0	0	0	0	-1.10E-05	0	0
Oleiphilaceae	0.00019	0.00093	0	0	0	0.0098	0	0	0	0	0	0	0
Nitrosococcaceae	0.00018	0.00053	0	0	0	0.0093	0	0	0	0	0	0	0
Magnetospiraceae	0.00017	0	0	0	0	0.0015	0	0	0.0088	0	0	0	0
Rikenellaceae	0.00017	0.0013	0	0	0	0.0079	0	0	0	0	0	0	0
Acanthopleuribacteraceae	0.00016	2.6e-05	0	0	0	0.0089	0	0	0	0	0	0	0
Nisaeaceae	0.00015	1.4e-06	0	0	0	0.0081	0	0	0	0	0	0	0
Thermoanaerobaculaceae	0.00015	0.003	0	0	0	0.0052	0	0	0	0	0	0	0
Thalassospiraceae	0.00013	0.0059	0	0	0	0.0017	0	0	0	0	0	0	0
Pseudomonadaceae	0.00012	0.007	0	0	0	2.4e-05	0	0	0	0	0	0	0
Desulfobulbaceae	0.00012	8.9e-05	0	0.0034	0	4.3e-05	0	0	0	0	-1.40E-05	0	0
Terasakiellaceae	0.0001	0.0048	0	0	0	0.001	0	0	0	0	0	0	0
Erysipelotrichaceae	0.0001	0	0	0	0.0066	3.6e-07	0	0	0	0	0	0	0
Neisseriaceae	0.0001	0.0053	0	0	0	0.00049	0	0	0	0	0	0	0
Francisellaceae	9.2e-05	0.0049	0	0	0	0.00043	0	0	0	0	0	0	0
Legionellaceae	8.4e-05	0.0028	0	0	0	0.0019	0	0	0	0	0	0	0
Oligoflexaceae	7.4e-05	0.00029	0	0	0	0.0038	0	0	0	0	0	0	0
Clade_II	6.9e-05	0.004	0	0	0	1.3e-05	0	0	0	0	0	0	0
Cyclobacteriaceae	5.3e-05	0.0019	0	0	0	0.0011	0	0	0	0	0	0	0
Anaplasmataceae	4.7e-05	0.0024	0	0	0	0.00033	0	0	0	0	0	0	0
Kordiimonadaceae	4.6e-05	2.2e-06	0	0	0	0.0025	0	0	0	0	0	0	0
Alcanivoracaceae	4.1e-05	0.00064	0	0	0	0.0016	0	0	0	0	0	0	0
Nannocystaceae	3.9e-05	0.0005	0	0	0	0.0017	0	0	0	0	0	0	0
Kiloniellaceae	3.8e-05	0.00033	0	0	0	0.0018	0	0	0	0	0	0	0
Temperatibacteraceae	3.8e-05	0.0022	0	0	0	4.2e-05	0	0	0	0	0	0	0
Sandaracinaceae	3.2e-05	0.00045	0	0	0	0.0014	0	0	0	0	0	0	0
Coxiellaceae	3.1e-05	0.00052	0	0	0	0.0012	0	0	0	0	0	0	0
Vermiphilaceae	3e-05	0.00017	0	0	0	0.0015	0	0	0	0	0	0	0
Marinifilaceae	2.9e-05	0.00022	0	0	0	0.0014	0	0	0	0	0	0	0
Fimbriimonadaceae	2.8e-05	2.4e-05	0	0	0	0.0015	0	0	0	0	0	0	0
Thioalkalispiraceae	2.7e-05	0.00015	0	0	0	0.0013	0	0	0	0	0	0	0
Woeseiaceae	2.6e-05	0.00032	0	0	0	0.0011	0	0	0	0	0	0	0
NS9_marine_group	2.6e-05	0.0014	0	0	0	6.9e-05	0	0	0	0	0	0	0
P3OB-42	2.5e-05	0.00011	0	0	0	0.0013	0	0	0	0	0	0	0
Desulfovibrionaceae	2.5e-05	9.8e-06	0	0.00065	0	5.5e-05	0	0	0	0	-2.60E-05	0	0
Devosiaceae	2.4e-05	0.00029	0	0	0	0.001	0	0	0	0	0	0	0
Cryomorphaceae	2.3e-05	0.00076	0	0	0	0.00056	0	0	0	0	0	0	0
Bdellovibrionaceae	2.3e-05	0.00049	0	0	0	0.00081	0	0	0	0	0	0	0
Sphingomonadaceae	2e-05	0.00046	0	0	0	0.00069	0	0	0	0	0	0	0
Rhodocyclaceae	2e-05	0.00096	0	0	0	0.00017	0	0	0	0	0	0	0
Salinisphaeraceae	2e-05	0	0	0	0	0.0022	0	0	0	0	0	0	0
Arcobacteraceae	1.9e-05	0.00091	0	0	0	0.0002	0	0	0	0	0	0	0
Litoricolaceae	1.9e-05	0	0	0	0	0.0021	0	0	0	0	0	0	0
Eel-36e1D6	1.9e-05	0.00054	0	0	0	0.00054	0	0	0	0	0	0	0
Xanthobacteraceae	1.8e-05	0.00036	0	0	0	0.00064	0	0	0	0	0	0	0
Campylobacteraceae	1.7e-05	0	0	0	0	0.0019	0	0	0	0	0	0	0
Microbulbiferaceae	1.7e-05	0.00084	0	0	0	0.00012	0	0	0	0	0	0	0
Criblamydiaceae	1.7e-05	0.00011	0	0	0	0.00081	0	0	0	0	0	0	0
Caldilineaceae	1.6e-05	2e-06	0	0	0	0.0009	0	0	0	0	0	0	0
Unknown_Family	1.6e-05	0.00038	0	0	0	0.00053	0	0	0	0	0	0	0
Arenicellaceae	1.6e-05	2.2e-06	0	0	0	0.00089	0	0	0	0	0	0	0
Actinomarinaceae	1.5e-05	0.00062	0	0	0	0.00026	0	0	0	0	0	0	0
Pseudonocardiaceae	1.4e-05	0	0	0	0	0.0016	0	0	0	0	0	0	0
Microtrichaceae	1.4e-05	0.00022	0	0	0	0.00056	0	0	0	0	0	0	0
Carnobacteriaceae	1.4e-05	0.00047	0	0	0	0.00032	0	0	0	0	0	0	0
Spirochaetaceae	1.4e-05	4.2e-05	0	0	0	0.00072	0	0	0	0	0	0	0
Leptotrichiaceae	1.4e-05	0.00017	0	0	0	0.0006	0	0	0	0	0	0	0
Peptostreptococcaceae	1.4e-05	0.0002	0	0	0	0.00055	0	0	0	0	0	0	0
Algiphilaceae	1.3e-05	0.00034	0	0	0	0.00041	0	0	0	0	0	0	0
Gemmataceae	1.2e-05	2.8e-06	0	0	0	0.00066	0	0	0	0	0	0	0
Diplorickettsiaceae	1.2e-05	1e-05	0	0	0	0.00064	0	0	0	0	0	0	0
UBA12409	1.2e-05	3.5e-05	0	0	0	0.00062	0	0	0	0	0	0	0
Sneathiellaceae	1.2e-05	0.00014	0	0	0	0.00051	0	0	0	0	0	0	0
Brevibacteriaceae	1.1e-05	5.5e-05	0	0	0	0.00058	0	0	0	0	0	0	0
Lactobacillaceae	1.1e-05	0.00024	0	0	0	0.00039	0	0	0	0	0	0	0
UBA12411	1.1e-05	0.00055	0	0	0	7.8e-05	0	0	0	0	0	0	0
Acetobacteraceae	1.1e-05	2.2e-10	0	0	0	0.00058	0	0	0	0	0	0	0
Spirosomaceae	1e-05	8.2e-05	0	0	0	0.0005	0	0	0	0	0	0	0
Cellvibrionaceae	9.9e-06	6.9e-05	0	0	0	0.00048	0	0	0	0	0	0	0
Thermoactinomycetaceae	9.8e-06	0	0	0	0	0.0011	0	0	0	0	0	0	0
Alicyclobacillaceae	9.3e-06	8.3e-05	0	0	0	0.00044	0	0	0	0	0	0	0
Clostridiaceae	9.3e-06	5.8e-05	0	0	0	0.00046	0	0	0	0	0	0	0
Helicobacteraceae	9.2e-06	5.4e-07	0	0	0	0.00051	0	0	0	0	0	0	0
Holosporaceae	9.1e-06	1.9e-05	0	0	0	0.00048	0	0	0	0	0	0	0
SAR116_clade	9.1e-06	0.00034	0	0	0	0.00017	0	0	0	0	0	0	0
Phycisphaeraceae	8.9e-06	4.9e-05	0	0	0	0.00045	0	0	0	0	0	0	0
Desulfarculaceae	8.8e-06	0.00049	0	0	0	1.7e-05	0	0	0	0	0	0	0
Rubinisphaeraceae	8.7e-06	2.2e-10	0	0	0	0.00048	0	0	0	0	0	0	0
Veillonellaceae	8.6e-06	0.00031	0	0	0	0.00018	0	0	0	0	0	0	0
Reyranellaceae	8.4e-06	5.4e-05	0	0	0	0.00041	0	0	0	0	0	0	0
Mycobacteriaceae	8.3e-06	0.00039	0	0	0	8.9e-05	0	0	0	0	0	0	0
Desulfuromonadaceae	8.3e-06	0	0	0	0	0.00092	0	0	0	0	0	0	0
Ardenticatenaceae	8.2e-06	0	0	0	0	0.0009	0	0	0	0	0	0	0
Babeliaceae	8.1e-06	0.00011	0	0	0	0.00034	0	0	0	0	0	0	0
Bifidobacteriaceae	8e-06	2.9e-05	0	0	0	0.00042	0	0	0	0	0	0	0
Prevotellaceae	8e-06	3.1e-06	0	0	0	0.00044	0	0	0	0	0	0	0
Balneolaceae	7.6e-06	1.9e-07	0	0	0	0.00042	0	0	0	0	0	0	0
Family_XI	7.5e-06	5.3e-05	0	0	0	0.00036	0	0	0	0	0	0	0
Methylophagaceae	7.5e-06	0	0	0	0	0.00083	0	0	0	0	0	0	0
Paracaedibacteraceae	7.3e-06	4.1e-05	0	0	0	0.00036	0	0	0	0	0	0	0
Amoebophilaceae	7.2e-06	0.0004	0	0	0	1.3e-05	0	0	0	0	0	0	0
Family_X	7.2e-06	3e-10	0	0	0	0.0004	0	0	0	0	0	0	0
SS1-B-06-26	7.1e-06	6.6e-06	0	0	0	0.00039	0	0	0	0	0	0	0
Pseudohongiellaceae	6.9e-06	0.00036	0	0	0	3.2e-05	0	0	0	0	0	0	0
Fusobacteriaceae	6.7e-06	0.00028	0	0	0	0.0001	0	0	0	0	0	0	0
Bernardetiaceae	6.6e-06	0.00013	0	0	0	0.00024	0	0	0	0	0	0	0
Moritellaceae	6.3e-06	0	0	0	0	0.0007	0	0	0	0	0	0	0
BD2-7	6.1e-06	0	0	0	0	0.00067	0	0	0	0	0	0	0
Clade_III	6.1e-06	0.00023	0	0	0	0.00011	0	0	0	0	0	0	0
Tannerellaceae	5.9e-06	4.8e-06	0	0	0	0.00032	0	0	0	0	0	0	0
Spongiibacteraceae	5.6e-06	2.4e-07	0	0	0	0.00031	0	0	0	0	0	0	0
Rhodopirillaceae	5.1e-06	0.00026	0	0	0	3.6e-05	0	0	0	0	0	0	0
Hydrogenedensaceae	5e-06	0	0	0	0	0.00055	0	0	0	0	0	0	0
Longimicrobiaceae	4.8e-06	1.9e-05	0	0	0	0.00025	0	0	0	0	0	0	0
SM2D12	4.3e-06	0.00017	0	0	0	7.7e-05	0	0	0	0	0	0	0
Midichloriaceae	4.2e-06	4.6e-05	0	0	0	0.00019	0	0	0	0	0	0	0
Desulfonatronaceae	4.1e-06	9e-05	0	0	0	0.00014	0	0	0	0	0	0	0
Geminicoccaceae	3.9e-06	1.1e-05	0	0	0	0.0002	0	0	0	0	0	0	0
Nocardioidaceae	3.8e-06	0.00021	0	0	0	1.1e-05	0	0	0	0	0	0	0
Clostridiales_vadinBB60_group	3.7e-06	3.1e-05	0	0	0	0.00017	0	0	0	0	0	0	0
Microscillaceae	3.5e-06	0	0	0	0	0.00038	0	0	0	0	0	0	0
AKAU3564_sediment_group	3.3e-06	4.4e-05	0	0	0	0.00014	0	0	0	0	0	0	0
Hymenobacteraceae	3.2e-06	4.8e-06	0	0	0	0.00017	0	0	0	0	0	0	0
Nitrosomonadaceae	3.1e-06	4.8e-05	0	0	0	0.00013	0	0	0	0	0	0	0
Haliangiaceae	3.1e-06	2.8e-05	0	0	0	0.00014	0	0	0	0	0	0	0
Armatimonadaceae	3.1e-06	0	0	0	0	0.00034	0	0	0	0	0	0	0
Intrasporangiaceae	2.9e-06	8.7e-05	0	0	0	7.5e-05	0	0	0	0	0	0	0
Nitrospiraceae	2.6e-06	0	0	0	0	0.00029	0	0	0	0	0	0	0
Prolixibacteraceae	2.6e-06	5.5e-07	0	0	0	0.00014	0	0	0	0	0	0	0
Halobacteroidaceae	2.4e-06	0	0	0	0	0.00027	0	0	0	0	0	0	0
Hyphomicrobiaceae	2.4e-06	4.1e-05	0	0	0	9.1e-05	0	0	0	0	0	0	0
Promicromonosporaceae	2.3e-06	8.5e-06	0	0	0	0.00012	0	0	0	0	0	0	0
Rhodospirillaceae	2.3e-06	0.00013	0	0	0	5e-06	0	0	0	0	0	0	0
Fodinicurvataceae	2.2e-06	0	0	0	0	0.00025	0	0	0	0	0	0	0
Psychromonadaceae	2.2e-06	0.00011	0	0	0	1.5e-05	0	0	0	0	0	0	0
Desulfobacteraceae	2.1e-06	1.4e-05	0	0	0	0.0001	0	0	0	0	0	0	0
env.OPS_17	2.1e-06	1.1e-06	0	0	0	0.00012	0	0	0	0	0	0	0
Paenibacillaceae	2.1e-06	7.7e-06	0	0	0	0.00011	0	0	0	0	0	0	0
Clostridiaceae_4	2e-06	0	0	0	0	0.00023	0	0	0	0	0	0	0
Rubritaleaceae	2e-06	2.7e-10	0	0	0	0.00011	0	0	0	0	0	0	0
Rhizobiales_Incertae_Sedis	1.9e-06	4.7e-06	0	0	0	0.0001	0	0	0	0	0	0	0
Isosphaeraceae	1.7e-06	0	0	0	0	0.00019	0	0	0	0	0	0	0
Tepidisphaeraceae	1.7e-06	2e-10	0	0	0	9.2e-05	0	0	0	0	0	0	0
Polyangiaceae	1.6e-06	2.4e-06	0	0	0	8.8e-05	0	0	0	0	0	0	0
DEV007	1.4e-06	0	0	0	0	0.00016	0	0	0	0	0	0	0
Chlorobiaceae	1.3e-06	0	0	4.1e-06	0	4.4e-05	0	0	0	0	-1.80E-05	0	0
Thiohalorhabdaceae	1.2e-06	0	0	0	0	0.00014	0	0	0	0	0	0	0
Rickettsiaceae	1.2e-06	2.3e-05	0	0	0	4.7e-05	0	0	0	0	0	0	0
Leptospiraceae	1.2e-06	7.7e-08	0	0	0	6.7e-05	0	0	0	0	0	0	0
Gimesiaceae	1e-06	0	0	0	0	0.00011	0	0	0	0	0	0	0
Solimonadaceae	1e-06	4.2e-06	0	0	0	5.2e-05	0	0	0	0	0	0	0
Dermacoccaceae	1e-06	0	0	0	0	0.00011	0	0	0	0	0	0	0
Lachnospiraceae	9.7e-07	3.3e-06	0	0	0	5e-05	0	0	0	0	0	0	0
Solibacteraceae_(Subgroup_3)	8.8e-07	6.5e-10	0	0	0	4.8e-05	0	0	0	0	0	0	0
Dermabacteraceae	8.1e-07	1.5e-05	0	0	0	3e-05	0	0	0	0	0	0	0
mle1-27	7.9e-07	3.8e-10	0	0	0	4.3e-05	0	0	0	0	0	0	0
NS11-12_marine_group	7e-07	8.9e-07	0	0	0	3.8e-05	0	0	0	0	0	0	0
Dysgonomonadaceae	6.2e-07	6.3e-07	0	0	0	3.3e-05	0	0	0	0	0	0	0
Christensenellaceae	5.9e-07	0	0	0	0	6.5e-05	0	0	0	0	0	0	0
Flammeovirgaceae	5.7e-07	2.6e-05	0	0	0	6.7e-06	0	0	0	0	0	0	0
Piscirickettsiaceae	5.2e-07	1.9e-10	0	0	0	2.9e-05	0	0	0	0	0	0	0
cvE6	5.1e-07	7.3e-06	0	0	0	2.1e-05	0	0	0	0	0	0	0
Streptomycetaceae	4.7e-07	5.2e-10	0	0	0	2.6e-05	0	0	0	0	0	0	0
EF100-94H03	3.9e-07	8.9e-08	0	0	0	2.2e-05	0	0	0	0	0	0	0
Blastocatellaceae	3.9e-07	0	0	0	0	4.3e-05	0	0	0	0	0	0	0
Sulfurospirillaceae	2.3e-07	0	0	0	0	2.5e-05	0	0	0	0	0	0	0
Planococcaceae	1.3e-07	3.7e-06	0	0	0	3.8e-06	0	0	0	0	0	0	0
Pasteurellaceae	1.3e-07	0	0	0	0	1.4e-05	0	0	0	0	0	0	0
Peptococcaceae	1.2e-07	5.4e-06	0	0	0	1.6e-06	0	0	0	0	0	0	0
Crocinitomicaceae	8.9e-08	0	0	0	0	9.8e-06	0	0	0	0	0	0	0
Azospirillaceae	3.9e-08	0	0	0	0	4.3e-06	0	0	0	0	0	0	0
Pedosphaeraceae	3.3e-08	0	0	0	0	3.6e-06	0	0	0	0	0	0	0
Aquaspirillaceae	1.4e-08	0	0	0	0	1.5e-06	0	0	0	0	0	0	0
