# Supplementary material for: Coracle—a machine learning framework to identify bacteria associated with continuous variables
Source: Bioinformatics. 2023 Dec 20;40(1):btad749. doi: 10.1093/bioinformatics/btad749 (PMC10766586; doi:10.1093/bioinformatics/btad749)
Supplement: btad749_Supplementary_Data [file btad749_supplementary_data.zip › DataS6_BacterialFamilyASVoutputile.csv]

# File S6. Coracle output of bacterial ASVs of top5 high-scoring families.
	score	l1_rfr	l1_lasso_rfr	l1_alasso_rfr	l1_cfs_rfr	clr_rfr	clr_lasso_rfr	clr_alasso_rfr	clr_cfs_rfr	l1_lasso_coef	l1_alasso_coef	clr_lasso_coef	clr_alasso_coef
R2		0.57	0.54	0.59	0.6	0.65	0.41	0.41	0.49	0.43	0.32	0.57	0.52
MSE		1.1	1.2	1.1	1	0.92	1.5	1.6	1.3	1.5	1.8	1.1	1.3
Intercept										35	36	34	34
ASV0017	0.063	0.035	0	0.11	0.059	0.012	0.39	0.33	0.055	0	5.2e-05	0.36	0.23
ASV0020	0.061	0.012	0.19	0.078	0.075	0.0034	0.28	0.29	0	9.5	18	0.13	-0.16
ASV0114	0.039	0.37	0	0	0.55	0.025	0	0	0.12	0	0	0	0
ASV0024	0.023	0.032	0	0	0.027	0.0073	0.22	0.27	0	0	0	0.031	0.55
ASV0040	0.023	0.014	0.2	0.11	0	0.019	0	0	0.1	-2.1	-26	0	0
ASV0019	0.022	0.036	0.15	0.073	0.019	0.12	0	0	0	18	25	0	0
ASV0101	0.017	0.057	0.19	0.13	0	0.01	0	0	0	-7.2	-8	0	0
ASV2241	0.014	0.00022	0	0	0	0.12	0	0	0.44	0	0	0	0
ASV0004	0.01	0.029	0.078	0.052	0	0.068	0	0	0	-2.7	-4	0	0
ASV0256	0.01	0.035	0	0.12	0.068	0.0015	0	0	0	0	-0.00014	0	0
ASV0021	0.009	0.012	0.031	0.016	0	0.13	0	0	0	3.1	5	0	0
ASV0354	0.0074	0.0002	0	0	0	0.0089	0.11	0.11	0	0	0	-0.029	-0.35
ASV0088	0.0054	0.015	0	0.073	0	0.0036	0	0	0.032	0	2.8e-05	0	0
ASV0102	0.0052	0.04	0	0.077	0	0.024	0	0	0	0	1.8e-05	0	0
ASV0144	0.0048	0.0041	0.055	0.028	0	0.019	0	0	0	7.5	9.9	0	0
ASV0025	0.0034	0.019	0	0	0.086	0.016	0	0	0	0	0	0	0
ASV0006	0.0034	0.011	0.042	0.023	0	0.0013	0	0	0	4.8	5.8	0	0
ASV0098	0.0034	0.0038	0.05	0.022	0	0.0018	0	0	0	-19	-47	0	0
ASV0023	0.0028	0.024	0	0.052	0	0.00084	0	0	0	0	1.4e-05	0	0
ASV0392	0.0026	0.00043	0	0.0025	0	0.0017	0	0	0.06	0	1.2e-05	0	0
ASV0445	0.0023	0.0012	0	0	0.017	0.0038	0	0	0.047	0	0	0	0
ASV2682	0.0022	0.0016	0	0	0.0057	0.0036	0	0	0.059	0	0	0	0
ASV0061	0.0019	0.087	0	0	0	0.018	0	0	0	0	0	0	0
ASV0035	0.0017	0.018	0	0	0.042	0.00049	0	0	0	0	0	0	0
ASV2641	0.0017	0.0041	0	0.0037	0.011	0.016	0	0	0	0	2.7e-05	0	0
ASV0783	0.0015	0.00032	0	0	0	0.0014	0	0	0.063	0	0	0	0
ASV0926	0.0012	0.0044	0	0.003	0	0.0021	0	0	0.019	0	4.5e-05	0	0
ASV1118	0.0011	0.0023	0	0.0017	0.008	0.01	0	0	0	0	1.7e-05	0	0
ASV0749	0.00092	0.0031	0	0	0.02	0.0091	0	0	0	0	0	0	0
ASV0421	0.00082	0.0012	0	0.011	0	0.0096	0	0	0	0	-5.70E-05	0	0
ASV3517	0.00079	7.4e-05	0	0	0	0.039	0	0	0	0	0	0	0
ASV0162	0.00074	0.019	0	0	0	0.019	0	0	0	0	0	0	0
ASV0284	0.00074	0.014	0	0	0	0.024	0	0	0	0	0	0	0
ASV0055	0.00071	0.0031	0	0.015	0	0.0014	0	0	0	0	0.00013	0	0
ASV0027	0.00066	0.025	0	0	0	0.01	0	0	0	0	0	0	0
ASV1606	0.00064	4.3e-06	0	5.5e-05	0	0.016	0	0	0	0	1.9e-05	0	0
ASV1392	0.00048	7.9e-05	0.00046	1.4e-05	0	0.009	0	0	0	3	2.7	0	0
ASV0779	0.00046	0.0016	0	0.002	0	0.0081	0	0	0	0	2.2e-05	0	0
ASV0361	0.00043	4.9e-05	0.0083	0.00016	0	0.0013	0	0	0	-0.69	-7.3	0	0
ASV2825	0.0004	0.0042	0	0.005	0	0.0017	0	0	0	0	2.4e-05	0	0
ASV0511	0.00036	9.4e-05	0	2.4e-05	0	0.0087	0	0	0	0	-0.00013	0	0
ASV1959	0.00035	2.7e-06	0	7e-06	0	0.0087	0	0	0	0	1.3e-05	0	0
ASV1815	0.00034	0.00023	0	0.00013	0	0.0081	0	0	0	0	-1.90E-05	0	0
ASV4486	0.00029	0.0031	0	0	0.0046	0.0026	0	0	0	0	0	0	0
ASV0270	0.00028	0.0037	0	0	0	0.01	0	0	0	0	0	0	0
ASV0146	0.00026	0.0053	0	0	0	0.0082	0	0	0	0	0	0	0
ASV0010	0.00026	0.012	0	0	0	0.0021	0	0	0	0	0	0	0
ASV0579	0.0002	0.0018	0	0	0.0036	0.0017	0	0	0	0	0	0	0
ASV2844	0.00018	8.3e-05	0	0	0	0.0089	0	0	0	0	0	0	0
ASV2109	0.00018	4.9e-05	0	0	0	0.0088	0	0	0	0	0	0	0
ASV2639	0.00018	4.7e-07	0	0	0	0.0087	0	0	0	0	0	0	0
ASV1354	0.00018	0.0022	0	0	0	0.0067	0	0	0	0	0	0	0
ASV1380	0.00017	0.00042	0	0	0	0.0081	0	0	0	0	0	0	0
ASV3675	0.00017	2.7e-05	0	0	0	0.0082	0	0	0	0	0	0	0
ASV1996	0.00017	1.1e-05	0	0	0	0.0082	0	0	0	0	0	0	0
ASV0111	0.00017	0.0025	0	0	0	0.006	0	0	0	0	0	0	0
ASV2150	0.00016	0.0003	0	0	0	0.0078	0	0	0	0	0	0	0
ASV4303	0.00015	0	0	0	0	0.015	0	0	0	0	0	0	0
ASV0549	0.00014	0.0051	0	0	0	0.0024	0	0	0	0	0	0	0
ASV0379	0.00012	0.0026	0	0	0	0.0038	0	0	0	0	0	0	0
ASV0310	0.00011	0.0019	0	0	0	0.0038	0	0	0	0	0	0	0
ASV0299	0.0001	0.0025	0	0	0	0.0029	0	0	0	0	0	0	0
ASV1480	0.0001	1.4e-05	0	0	0.0017	0.0018	0	0	0	0	0	0	0
ASV0429	0.0001	0.0014	0	0	0	0.0037	0	0	0	0	0	0	0
ASV0404	8.8e-05	0.001	0	8.9e-05	0	0.0012	0	0	0	0	-2.40E-05	0	0
ASV0120	8.8e-05	0.0027	0	0	0	0.0019	0	0	0	0	0	0	0
ASV0343	8.6e-05	0.00057	0	0	0	0.0037	0	0	0	0	0	0	0
ASV3722	8.4e-05	2.3e-05	0	0	0.0023	0.00058	0	0	0	0	0	0	0
ASV0342	8.4e-05	0.00021	0	0	0	0.004	0	0	0	0	0	0	0
ASV0108	8.2e-05	0.0019	0	0	0	0.0024	0	0	0	0	0	0	0
ASV0252	7.9e-05	0.0025	0	0	0	0.0017	0	0	0	0	0	0	0
ASV0473	6.5e-05	0.00087	0	0	0	0.0024	0	0	0	0	0	0	0
ASV3089	6.2e-05	9.4e-05	0	0	0	0.003	0	0	0	0	0	0	0
ASV0338	5.7e-05	8.4e-05	0	0	0	0.0027	0	0	0	0	0	0	0
ASV2198	5.2e-05	7.4e-05	0	1.3e-05	0	0.0012	0	0	0	0	-2.40E-05	0	0
ASV0850	4.5e-05	0.0002	0	0	0	0.002	0	0	0	0	0	0	0
ASV2149	3.8e-05	4.7e-06	0	0	0	0.0019	0	0	0	0	0	0	0
ASV1294	3.6e-05	1e-06	0	0	0	0.0018	0	0	0	0	0	0	0
ASV2440	3.4e-05	7.7e-05	0	0	0	0.0016	0	0	0	0	0	0	0
ASV3724	2.9e-05	1e-06	0	0	0	0.0014	0	0	0	0	0	0	0
ASV0209	2.8e-05	0.00028	0	0	0	0.0011	0	0	0	0	0	0	0
ASV2442	2.6e-05	0.00021	0	0	0	0.0011	0	0	0	0	0	0	0
ASV2523	2.2e-05	4.4e-06	0	0	0	0.0011	0	0	0	0	0	0	0
ASV0516	2.1e-05	0.00033	0	0	0	0.00074	0	0	0	0	0	0	0
ASV4562	2e-05	0.0002	0	0	0	0.00079	0	0	0	0	0	0	0
ASV0759	1.9e-05	5.3e-05	0	9.4e-06	0	0.00042	0	0	0	0	-7.90E-05	0	0
ASV1313	1.9e-05	0.00047	0	0	0	0.00054	0	0	0	0	0	0	0
ASV3035	1.9e-05	1.8e-05	0	0	0	0.00092	0	0	0	0	0	0	0
ASV2574	1.9e-05	0.0002	0	0	0	0.00073	0	0	0	0	0	0	0
ASV2756	1.8e-05	0.00027	0	3.7e-05	0	0.00018	0	0	0	0	-1.10E-05	0	0
ASV0448	1.7e-05	6.7e-05	0	0	0	0.00077	0	0	0	0	0	0	0
ASV1780	1.7e-05	4.2e-06	0	3.3e-06	0	0.00041	0	0	0	0	1.6e-05	0	0
ASV1381	1.5e-05	7.7e-05	0	0	0	0.00067	0	0	0	0	0	0	0
ASV4164	1.4e-05	9.6e-06	0	0	0	0.00066	0	0	0	0	0	0	0
ASV0801	1.3e-05	0.00015	0	0	0	0.00049	0	0	0	0	0	0	0
ASV0911	1.2e-05	0.00024	0	0	0	0.0004	0	0	0	0	0	0	0
ASV0854	1.2e-05	1.8e-05	0	0	0	0.00059	0	0	0	0	0	0	0
ASV3067	1.2e-05	2e-05	0	0	0	0.00055	0	0	0	0	0	0	0
ASV1687	1.1e-05	2.9e-05	0	4.3e-05	0	0.00022	0	0	0	0	-2.80E-05	0	0
ASV2445	1.1e-05	2.6e-06	0	0	0	0.00056	0	0	0	0	0	0	0
ASV4166	1e-05	1.4e-07	0	0	0	0.00049	0	0	0	0	0	0	0
ASV2260	9.6e-06	5.6e-05	0	0	0	0.00042	0	0	0	0	0	0	0
ASV4442	9.5e-06	0	0	0	0	0.00094	0	0	0	0	0	0	0
ASV2779	8.8e-06	6e-06	0	0	0	0.00043	0	0	0	0	0	0	0
ASV2142	7.1e-06	1.3e-06	0	0	0	0.00035	0	0	0	0	0	0	0
ASV4310	6.4e-06	1.9e-07	0	0	0	0.00031	0	0	0	0	0	0	0
ASV3971	6.2e-06	8.2e-05	0	0	0	0.00023	0	0	0	0	0	0	0
ASV3874	6.1e-06	9.5e-10	0	0	0	0.0003	0	0	0	0	0	0	0
ASV2311	5.6e-06	3.7e-05	0	0	0	0.00024	0	0	0	0	0	0	0
ASV2243	5.5e-06	0	0	0	0	0.00054	0	0	0	0	0	0	0
ASV3269	5e-06	3.2e-07	0	0	0	0.00025	0	0	0	0	0	0	0
ASV3243	4.3e-06	1.5e-07	0	0	0	0.00021	0	0	0	0	0	0	0
ASV2100	4.1e-06	9.5e-06	0	0	0	0.0002	0	0	0	0	0	0	0
ASV3609	4e-06	4.7e-07	0	0	0	0.0002	0	0	0	0	0	0	0
ASV2572	4e-06	1.5e-07	0	0	0	0.00019	0	0	0	0	0	0	0
ASV2101	3.9e-06	1.3e-06	0	3.1e-06	0	9.2e-05	0	0	0	0	1.2e-05	0	0
ASV1176	3.3e-06	9.8e-05	0	0	0	7.5e-05	0	0	0	0	0	0	0
ASV4022	2.7e-06	9.9e-05	0	0	0	4.8e-05	0	0	0	0	0	0	0
ASV4649	2.6e-06	8.5e-05	0	0	0	5.4e-05	0	0	0	0	0	0	0
ASV4062	2.5e-06	0.00012	0	0	0	1.6e-05	0	0	0	0	0	0	0
ASV3723	2e-06	0	0	0	0	0.0002	0	0	0	0	0	0	0
ASV1605	9.8e-07	4.1e-07	0	0	0	4.8e-05	0	0	0	0	0	0	0
