# Supplementary material for: Coracle—a machine learning framework to identify bacteria associated with continuous variables
Source: Bioinformatics. 2023 Dec 20;40(1):btad749. doi: 10.1093/bioinformatics/btad749 (PMC10766586; doi:10.1093/bioinformatics/btad749)
Supplement: btad749_Supplementary_Data [file btad749_supplementary_data.zip › DataS2_ED50inputfile.csv]

# File S2. Standardized thermal tolerances (ED50 values in degree C) for 28 coral colonies.
Sample	ED50
AF_G01	36.91
AF_G02	37.39
AF_G03	36.23
AF_G04	37.46
AF_G05	36.38
AF_G06	36.30
AF_G07	36.95
ExT_G01	36.82
ExT_G02	35.30
ExT_G03	38.38
ExT_G04	35.78
ExT_G05	37.63
ExT_G06	37.77
ExT_G07	36.45
PrT_G01	38.05
PrT_G02	37.64
PrT_G03	37.69
PrT_G04	38.04
PrT_G05	38.74
PrT_G06	36.58
PrT_G07	38.53
ICN_G01	32.87
ICN_G02	34.68
ICN_G03	34.26
ICN_G04	33.07
ICN_G05	34.15
ICN_G06	34.68
ICN_G07	34.42
