# Supplementary material for: Coracle—a machine learning framework to identify bacteria associated with continuous variables
Source: Bioinformatics. 2023 Dec 20;40(1):btad749. doi: 10.1093/bioinformatics/btad749 (PMC10766586; doi:10.1093/bioinformatics/btad749)
Supplement: btad749_Supplementary_Data [file btad749_supplementary_data.zip › DataS3_BacterialFamilyinpuftile.csv]

# File S3. Bacterial family abundance table for 28 coral colonies.
	0319-6G20	37-13	67-14	A0839	AB1	AEGEAN-169_marine_group	AKAU3564_sediment_group	Acanthopleuribacteraceae	Acetobacteraceae	Actinomarinaceae	Actinomycetaceae	Aerococcaceae	Aeromonadaceae	Alcanivoracaceae	Algiphilaceae	Alicyclobacillaceae	Alteromonadaceae	Amoebophilaceae	Anaplasmataceae	Aquaspirillaceae	Arcobacteraceae	Ardenticatenaceae	Arenicellaceae	Armatimonadaceae	Azospirillaceae	BD2-7	Babeliaceae	Bacillaceae	Bacteriovoracaceae	Bacteroidaceae	Balneolaceae	Barnesiellaceae	Bdellovibrionaceae	Beijerinckiaceae	Bernardetiaceae	Bifidobacteriaceae	Blastocatellaceae	Blfdi19	Bogoriellaceae	Brevibacteriaceae	Burkholderiaceae	Caldilineaceae	Calditrichaceae	Campylobacteraceae	Campylobacterales_Incertae_Sedis	Carnobacteriaceae	Caulobacteraceae	Cellvibrionaceae	Chitinibacteraceae
ICN_G01	11	6	0	0	0	0	0	0	0	0	14	0	0	0	0	0	50	0	0	0	28	0	0	0	0	0	0	59	110	0	0	0	0	338	0	0	0	0	0	0	321	0	0	27	0	0	66	0	0
ICN_G02	23	0	0	0	0	0	0	0	17	0	0	0	0	4	0	0	43	0	0	8	0	0	0	0	0	0	0	30	108	0	0	0	8	0	0	0	0	0	0	0	409	0	0	0	0	0	0	0	0
ICN_G03	56	0	0	0	0	0	0	0	0	0	0	0	0	0	0	17	179	5	0	0	0	0	0	16	38	0	0	316	73	0	0	0	59	413	0	35	0	0	0	0	1439	0	0	0	0	59	33	0	0
ICN_G04	0	0	0	0	0	0	0	0	9	0	11	0	0	0	0	0	329	0	0	0	0	0	17	0	0	0	0	142	58	0	0	0	27	13	0	0	0	0	0	0	408	0	0	0	0	0	79	0	0
ICN_G05	0	0	0	0	0	0	0	0	0	0	436	0	0	0	0	175	380	0	0	0	163	0	0	0	0	0	0	665	179	0	0	0	149	622	0	0	0	0	0	0	4317	0	0	0	0	378	75	0	0
ICN_G06	30	0	0	0	0	0	29	0	0	0	0	0	0	0	0	0	65	6	0	0	0	24	0	0	0	0	0	123	28	0	0	0	6	134	0	0	0	0	0	12	457	0	0	0	0	0	0	0	0
ICN_G07	0	0	0	0	0	0	0	0	0	0	0	0	0	0	0	126	129	13	0	0	0	0	0	0	0	0	0	195	72	0	0	0	0	61	0	0	0	0	0	70	616	0	0	0	0	49	26	0	0
AF_G01	0	0	0	0	0	0	0	0	0	0	0	0	0	0	0	0	12428	0	0	0	71	0	0	0	0	0	0	0	33	0	0	0	0	0	0	0	0	0	0	0	25	0	0	0	0	0	0	0	0
AF_G02	0	0	0	0	0	0	0	0	0	0	0	0	0	0	0	0	3139	0	0	0	767	0	0	0	0	0	0	0	12	0	0	0	0	0	8	0	0	0	0	0	0	0	0	0	0	0	0	0	0
AF_G03	0	0	0	0	0	0	0	0	0	0	0	0	0	0	0	0	2448	0	0	0	498	0	0	0	0	0	0	0	4	0	0	0	0	0	0	0	0	0	0	0	0	0	0	0	0	0	0	0	0
AF_G04	0	0	0	0	0	0	0	0	0	0	0	0	0	5	0	0	9611	0	0	0	169	0	0	0	0	0	0	0	10	0	0	0	0	8	0	0	0	0	0	0	23	0	0	0	0	0	0	0	0
AF_G05	0	0	0	0	0	0	0	0	0	0	0	0	0	0	0	0	3223	0	0	0	175	0	0	0	0	0	0	0	5	0	0	0	0	0	0	0	0	0	0	0	5	0	0	0	0	0	0	0	0
AF_G06	0	0	0	0	0	0	0	0	0	0	0	0	0	0	0	0	2449	0	0	0	636	0	0	0	0	0	0	0	0	0	0	0	0	0	0	0	0	0	0	0	0	0	0	0	0	0	0	0	0
AF_G07	0	0	0	0	0	0	0	104	0	0	0	0	0	0	0	0	7937	36	0	0	52	0	91	0	0	38	0	0	63	0	5	0	17	0	0	0	3	0	0	0	26	0	0	0	0	0	0	0	0
ExT_G01	0	0	0	0	0	0	0	0	0	34	0	0	0	76	15	0	19550	0	0	0	0	0	0	0	0	0	0	5	141	0	0	0	0	0	0	0	0	0	0	0	105	0	0	0	0	0	0	0	0
PrT_G01	0	0	0	0	0	0	0	0	0	0	0	0	0	0	0	0	3353	0	0	0	9	0	0	0	0	0	0	0	7	0	0	0	7	0	0	0	0	0	0	0	0	0	0	0	0	0	0	0	0
ExT_G02	0	0	0	0	0	0	0	0	0	10	0	0	0	5	0	0	5249	0	7	0	3	0	0	0	0	0	0	0	36	0	0	0	5	0	0	0	0	0	0	0	0	0	0	0	0	0	0	0	0
PrT_G02	0	0	0	0	0	0	0	0	0	0	0	0	0	0	0	0	6566	3	0	0	871	0	0	0	0	0	0	0	4	0	0	0	0	0	0	0	0	0	0	0	26	0	5	0	0	0	0	0	0
ExT_G03	0	0	0	0	0	0	0	0	0	0	0	0	0	32	0	0	35500	85	18	0	19	0	0	0	0	0	0	0	556	0	0	0	0	0	0	0	0	0	0	0	125	0	0	0	0	0	0	21	0
PrT_G03	0	0	0	0	0	0	0	0	0	41	0	0	0	14	0	0	9760	0	0	0	9	0	0	0	0	0	0	0	216	0	0	0	27	0	0	0	0	0	0	0	337	0	0	0	0	0	12	0	0
ExT_G04	0	0	0	0	0	0	0	0	0	0	0	0	0	186	0	0	19851	10	94	0	0	0	0	0	0	0	0	0	583	0	0	0	29	0	0	0	0	0	0	0	445	0	0	0	0	0	22	0	0
PrT_G04	0	0	0	0	0	0	0	0	0	8	0	0	0	8	0	0	7551	0	11	0	98	0	0	0	0	0	0	0	69	0	0	0	0	6	0	0	0	0	0	8	33	0	10	0	0	0	0	8	0
ExT_G05	0	0	0	0	0	0	0	0	0	0	0	0	0	7	0	0	6043	0	4	0	2	0	0	0	0	0	0	0	40	0	0	0	0	0	0	0	0	0	0	0	18	0	0	0	0	0	0	0	0
PrT_G05	0	0	0	0	0	0	0	0	0	0	0	0	0	63	0	0	14388	0	0	0	9	0	0	0	0	0	0	0	15	0	0	0	0	7	0	0	0	0	0	0	64	0	0	0	0	0	7	0	0
ExT_G06	0	0	0	0	0	0	0	0	0	0	0	0	0	13	0	0	17608	0	0	0	0	0	0	0	0	0	11	0	73	0	0	0	11	0	0	0	0	0	0	0	20	0	0	0	0	0	0	0	0
PrT_G06	0	0	0	0	0	0	0	15	0	0	0	0	0	38	0	0	18958	0	25	0	0	0	0	0	0	0	0	0	102	0	0	0	0	0	0	0	0	0	0	0	20	7	0	0	0	0	0	0	0
ExT_G07	0	0	0	0	0	0	0	0	0	0	0	0	0	167	0	0	17972	0	0	0	7	0	0	0	0	0	0	8	118	0	0	0	31	0	0	0	0	0	0	0	81	0	0	0	0	0	0	61	0
PrT_G07	6	0	0	0	0	0	0	0	0	14	0	0	0	0	0	0	19033	0	0	0	0	0	0	0	0	0	0	0	103	0	0	0	82	0	0	0	0	0	0	0	64	0	8	0	0	0	0	0	0
[truncated: 224 more columns]
