# Supplementary material for: Coracle—a machine learning framework to identify bacteria associated with continuous variables
Source: Bioinformatics. 2023 Dec 20;40(1):btad749. doi: 10.1093/bioinformatics/btad749 (PMC10766586; doi:10.1093/bioinformatics/btad749)
Supplement: btad749_Supplementary_Data [file btad749_supplementary_data.zip › DataS7_CoracleSampleSizePerformance.csv]

# File S7. Performance (mean R2 of all models) and standard deviation (of the mean R_s) of Coracle in relation to sample size. For each number of samples, 10 randomly jackknifed datasets were created (based on File S3) and run in Coracle (down to 5 samples).
No. of samples considered in 10 randomized jackknifing subdatasets obtained from the original dataset (bacterial family level)	mean R² of all models	std deviation of mean R²
27	0.54	0.0466
26	0.54	0.0585
25	0.51	0.0301
24	0.5	0.1187
23	0.52	0.0854
22	0.47	0.0783
21	0.47	0.0991
20	0.41	0.149
19	0.49	0.124
18	0.47	0.1222
17	0.37	0.1144
16	0.34	0.153
15	0.28	0.1554
14	0.39	0.1622
13	0.25	0.1834
12	0.18	0.152
11	0.32	0.1945
10	0.31	0.2198
9	0.19	0.137
8	0.22	0.163
7	0.12	0.1427
6	0.08	0.1139
5	0.04	0.0558
