# Supplementary material for: Coracle—a machine learning framework to identify bacteria associated with continuous variables
Source: Bioinformatics. 2023 Dec 20;40(1):btad749. doi: 10.1093/bioinformatics/btad749 (PMC10766586; doi:10.1093/bioinformatics/btad749)
Supplement: btad749_Supplementary_Data [file btad749_supplementary_data.zip › DataS5_BacterialFamilyASVinpuftile.csv]

# File S5. Bacterial ASV abundance table of top5 high-scoring families for 28 coral colonies.
	ASV0004	ASV0006	ASV0010	ASV0017	ASV0019	ASV0020	ASV0021	ASV0023	ASV0024	ASV0025	ASV0027	ASV0035	ASV0040	ASV0055	ASV0061	ASV0088	ASV0098	ASV0101	ASV0102	ASV0108	ASV0111	ASV0114	ASV0120	ASV0144	ASV0146	ASV0162	ASV0198	ASV0209	ASV0252	ASV0256	ASV0270	ASV0284	ASV0299	ASV0310	ASV0338	ASV0342	ASV0343	ASV0354	ASV0361	ASV0379	ASV0392	ASV0400	ASV0404	ASV0421	ASV0429	ASV0445	ASV0448	ASV0473	ASV0511
ICN_G01	0	50	0	0	0	0	0	0	0	0	0	0	0	0	0	0	0	183	0	0	0	0	0	26	0	0	0	0	0	14	0	0	0	0	0	0	0	0	0	0	0	0	0	0	0	0	0	0	0
ICN_G02	0	0	0	0	0	0	36	0	0	0	0	0	0	0	0	0	0	129	0	0	0	0	0	63	0	0	0	0	0	17	0	0	0	0	0	0	0	0	9	0	0	0	33	17	0	0	0	0	0
ICN_G03	0	80	38	0	0	0	0	0	0	0	0	0	0	0	0	61	0	470	0	0	0	0	0	177	0	0	0	0	0	60	0	0	0	0	0	0	0	0	0	0	35	0	13	90	0	0	0	0	0
ICN_G04	198	0	85	0	0	0	43	0	0	0	0	0	0	0	0	0	0	160	0	0	0	0	0	42	0	0	0	0	0	30	0	0	0	0	0	0	0	0	16	0	0	0	0	0	0	0	0	0	0
ICN_G05	215	0	0	0	89	0	0	76	0	0	0	0	0	0	0	0	0	489	0	0	0	0	0	0	0	0	0	0	0	313	0	0	0	0	0	0	0	0	0	0	0	0	0	165	0	0	0	0	291
ICN_G06	0	0	0	0	0	0	0	0	0	0	0	0	0	0	0	0	0	179	0	0	0	0	0	95	0	0	0	0	0	27	0	0	0	0	0	0	0	0	0	0	0	0	0	0	0	0	0	0	0
ICN_G07	0	84	0	0	0	0	0	0	0	0	0	0	0	0	0	0	0	153	0	0	0	0	0	55	0	0	0	0	0	38	0	0	0	0	0	0	0	0	39	0	0	0	0	0	0	0	10	0	0
AF_G01	3307	636	556	1357	1015	204	1281	930	200	152	204	466	119	805	270	70	132	0	165	42	30	82	3	0	149	49	0	0	22	0	0	53	121	0	0	0	0	0	0	0	0	0	0	0	26	0	0	0	0
AF_G02	878	64	82	405	311	18	226	265	34	15	25	61	33	417	61	13	28	0	50	0	0	22	0	0	41	29	0	0	0	0	0	0	0	0	0	0	0	0	0	0	0	0	0	0	0	0	0	0	0
AF_G03	521	102	131	260	203	38	180	156	45	48	43	65	31	244	60	37	32	0	123	0	0	11	0	0	19	23	0	0	0	0	0	0	0	0	0	0	0	0	0	0	0	0	0	0	0	0	0	0	0
AF_G04	2575	533	433	1068	990	183	960	868	166	173	147	385	148	319	189	34	52	0	127	56	47	55	10	0	61	48	0	0	18	0	0	40	79	0	0	0	0	0	0	0	0	0	0	0	0	0	0	0	0
AF_G05	821	151	163	298	312	55	293	303	46	74	56	118	49	218	66	38	33	0	63	13	8	22	2	0	34	12	0	0	0	0	0	21	0	0	0	0	0	0	0	0	0	0	0	0	0	0	0	0	0
AF_G06	510	99	106	236	190	39	210	169	26	34	30	65	45	393	42	24	63	0	82	0	0	26	0	0	24	13	0	0	3	0	0	0	0	0	0	0	0	0	0	0	0	0	0	0	0	0	0	0	0
AF_G07	1957	393	322	846	812	132	766	648	121	150	122	306	131	429	167	106	73	0	77	13	22	56	8	0	112	31	0	0	0	0	0	32	78	0	0	0	0	0	0	47	0	0	0	0	25	0	0	0	0
ExT_G01	2928	2953	2947	1357	1103	1041	609	908	942	1053	954	757	973	21	231	205	0	0	47	412	236	201	21	0	123	83	0	63	56	0	0	66	140	0	0	28	54	106	0	0	0	0	0	0	0	0	0	28	0
PrT_G01	472	507	490	266	197	214	181	149	176	215	159	119	160	0	32	97	0	0	0	36	35	31	1	0	0	0	0	0	0	0	8	0	0	0	0	0	0	0	0	0	0	0	0	0	0	11	0	0	0
ExT_G02	527	961	838	312	206	366	177	196	349	328	332	151	241	141	0	36	155	0	27	36	52	21	31	0	15	16	0	0	0	0	0	0	0	0	0	0	0	9	0	0	0	0	0	0	0	0	0	0	0
PrT_G02	874	1215	1130	344	313	396	293	287	403	413	366	187	311	0	56	53	0	0	0	48	70	49	19	0	27	18	0	37	0	0	0	13	0	0	0	25	0	0	0	0	0	0	0	0	0	0	0	0	0
ExT_G03	6613	5273	5024	2522	2128	1703	2232	1972	1472	1632	1493	1192	890	24	419	220	22	0	13	217	71	179	202	0	142	79	0	107	27	0	17	0	217	105	0	0	118	0	0	72	0	0	0	0	0	43	0	52	0
PrT_G03	1943	1068	1103	1081	724	463	632	611	383	409	367	262	269	0	178	139	0	0	0	96	125	94	35	0	25	12	0	0	0	0	0	15	0	42	0	0	0	10	0	0	0	0	0	0	23	0	0	0	0
ExT_G04	4069	2813	2416	1803	1242	875	1056	1148	806	760	670	732	812	48	286	217	34	0	24	245	125	121	84	0	42	71	0	53	30	0	65	44	0	35	0	0	21	32	0	53	17	0	0	0	15	0	0	16	0
PrT_G04	1166	1310	1098	496	450	505	368	350	448	401	374	287	245	0	58	53	0	0	0	48	38	52	10	0	19	39	0	0	0	0	0	0	0	0	0	0	0	0	0	0	0	0	0	0	0	19	0	0	0
ExT_G05	657	1082	948	391	272	423	259	245	335	374	290	188	193	153	0	56	152	0	55	10	12	42	37	0	0	40	0	22	12	0	0	0	0	0	6	0	0	0	0	0	0	0	0	0	0	0	0	0	0
PrT_G05	2091	2620	1845	899	829	1109	661	691	900	819	658	405	251	85	137	75	87	0	16	0	20	69	148	0	15	78	0	40	0	0	15	0	0	0	13	0	32	0	0	0	0	0	0	0	0	24	0	0	0
ExT_G06	2523	3077	2561	1279	897	1111	1003	751	969	1051	809	580	330	127	138	57	85	0	58	0	0	106	133	0	40	62	0	48	18	0	0	11	0	0	0	0	48	30	0	0	0	0	0	0	0	14	0	22	0
PrT_G06	2439	3603	2981	1171	846	1210	992	754	1109	1063	949	590	239	154	149	100	152	0	122	21	0	130	98	0	28	61	0	60	34	0	13	21	0	0	0	29	46	0	0	0	34	0	9	0	0	0	0	36	0
ExT_G07	1970	3440	2915	1067	765	1446	710	674	1165	1059	984	511	676	95	219	80	107	0	71	19	0	127	181	31	17	41	0	90	0	0	84	20	0	21	59	29	29	11	0	49	0	0	0	0	0	31	0	27	0
PrT_G07	2175	4344	3215	973	646	1320	752	613	1267	1022	975	687	509	91	142	41	139	0	49	0	19	101	52	0	22	79	0	98	0	0	38	0	0	18	67	61	55	0	0	0	0	0	0	0	0	0	0	17	0
[truncated: 189 more columns]
